# Supplementary material for: Extensive parasite transmission and variation in a functional receptor associated with drug resistance in endemic Schistosoma mansoni
Source: Sci Adv. 2026 Jul 17;12(29):eadt3721. doi: 10.1126/sciadv.adt3721 (PMC13378547; doi:10.1126/sciadv.adt3721)
Supplement: Supplementary file 2 — Tables S1 to S14 [file sciadv.adt3721_tables_s1_to_s14.zip]

Archive with 1 entries (1 files):
- adt3721_tables_s1_to_s4.xlsx
